# Supplementary material for: A Transient Receptor Potential-like Calcium Ion Channel in the Filamentous Fungus Aspergillus nidulans
Source: J Fungi (Basel). 2021 Oct 28;7(11):920. doi: 10.3390/jof7110920 (PMC8618638; doi:10.3390/jof7110920)
Supplement: Supplementary file 1 [file jof-07-00920-s001.zip]

Archive with 1 entries (1 files):
- jof-1426166-supplementary.pdf
